# Supplementary material for: Freshwater reservoir offsets on radiocarbon-dated dog bone from the headwaters of the St. Lawrence River, USA
Source: PeerJ. 2019 Jun 25;7:e7174. doi: 10.7717/peerj.7174 (PMC6598671; doi:10.7717/peerj.7174)
Supplement: Supplemental Information 1 [file peerj-07-7174-s002.csv]

John P. Hart, Robert S. Feranec, Timothy J. Abel, Jessica Vavrasek
Freshwater Reservoir Offsets on Radiocarbon-Dated Dog Bone from the St. Lawrence River Headwaters, USA
Supplemental Data S1		Raw Isotopic data used in Bayesian modeling.
Sample ID	Species	d15N	d13C	Reference	Source Group (7)	Source Group (3)
DOR04.1	bear	5.58	-24.03	Booth (2014)	Bear-Deer	NA
DOR05.1	bear	6.38	-22.83	Booth (2014)	Bear-Deer	NA
DOR06.1	bear	7.61	-22.64	Booth (2014)	Bear-Deer	NA
DOR07.1	bear	5.34	-25.02	Booth (2014)	Bear-Deer	NA
DOR08.1	bear	6.68	-23.96	Booth (2014)	Bear-Deer	NA
DOR09.1	bear	7.38	-23.09	Booth (2014)	Bear-Deer	NA
DOR10.1	bear	6.64	-23.62	Booth (2014)	Bear-Deer	NA
HOL02.1	bear	5.63	-22.8	Booth (2014)	Bear-Deer	NA
HOL16.1	bear	3.77	-21.25	Booth (2014)	Bear-Deer	NA
WIA02.1	bear	5.68	-20.44	Booth (2014)	Bear-Deer	NA
CLV04.1	bear	7.88	-20.58	Booth (2014)	Bear-Deer	NA
CLV06.1	bear	4.99	-22.44	Booth (2014)	Bear-Deer	NA
MCK01.1	bear	4.75	-20.02	Booth (2014)	Bear-Deer	NA
MCK07.1	bear	4.89	-22.6	Booth (2014)	Bear-Deer	NA
MCK15.1	bear	3.43	-20.29	Booth (2014)	Bear-Deer	NA
MCK16.12	bear	4.66	-19.87	Booth (2014)	Bear-Deer	NA
MCK25.1	bear	5.37	-20.54	Booth (2014)	Bear-Deer	NA
MCK27.1	bear	5.17	-20.43	Booth (2014)	Bear-Deer	NA
MCK28.1	bear	5.45	-21.76	Booth (2014)	Bear-Deer	NA
MCK34.1	bear	3.43	-20.61	Booth (2014)	Bear-Deer	NA
MCK38.1	bear	5.08	-19.03	Booth (2014)	Bear-Deer	NA
MCK42.1	bear	3.77	-20.58	Booth (2014)	Bear-Deer	NA
MCK43.1	bear	3.96	-20.23	Booth (2014)	Bear-Deer	NA
MCK44.1	bear	4.74	-19.85	Booth (2014)	Bear-Deer	NA
MCK45.1	bear	4.5	-20.71	Booth (2014)	Bear-Deer	NA
CAR02.1	bear	5.93	-20.3	Booth (2014)	Bear-Deer	NA
CAR19.1	bear	5.77	-21.18	Booth (2014)	Bear-Deer	NA
CAR33.1	bear	4.61	-22.14	Booth (2014)	Bear-Deer	NA
CAR35.1	bear	4.63	-20.98	Booth (2014)	Bear-Deer	NA
CAR36.1	bear	5.28	-18.54	Booth (2014)	Bear-Deer	NA
IWP08.1	bear	4.35	-21.12	Booth (2014)	Bear-Deer	NA
Bog-033	bear	5.97	-20	Booth (2014)	Bear-Deer	NA
Bog-043	bear	4.75	-20.46	Booth (2014)	Bear-Deer	NA
Fon-067	bear	4.98	-20.89	Booth (2014)	Bear-Deer	NA
Fon-072	bear	5.78	-22.32	Booth (2014)	Bear-Deer	NA
Ham-024	bear	4.9	-19.92	Booth (2014)	Bear-Deer	NA
IWP(01)-052	bear	5.71	-22.2	Booth (2014)	Bear-Deer	NA
IWP(09)-058	bear	4.35	-21.12	Booth (2014)	Bear-Deer	NA
Lig-012	bear	4.47	-19.98	Booth (2014)	Bear-Deer	NA
Pri-018	bear	4.92	-20.86	Booth (2014)	Bear-Deer	NA
Sil-018	bear	6.24	-21.1	Booth (2014)	Bear-Deer	NA
Sil-020	bear	6.21	-20.71	Booth (2014)	Bear-Deer	NA
Van-039	bear	5.62	-20.15	Booth (2014)	Bear-Deer	NA
Van-067	bear	6.59	-22.9	Booth (2014)	Bear-Deer	NA
Van-071	bear	6.19	-21.45	Booth (2014)	Bear-Deer	NA
Van-097	bear	5.98	-21.79	Booth (2014)	Bear-Deer	NA
Van-114	bear	4.69	-21.38	Booth (2014)	Bear-Deer	NA
Wal-045	bear	4.76	-20.23	Booth (2014)	Bear-Deer	NA
Wal-046	bear	5.87	-21.85	Booth (2014)	Bear-Deer	NA
Wal-047	bear	5.89	-20.48	Booth (2014)	Bear-Deer	NA
Bog-038	beaver	4.79	-21.37	Booth (2014)	Sm. Herbivore	NA
Wal-040	beaver	1.4	-19.48	Booth (2014)	Sm. Herbivore	NA
Wal-041	beaver	6.12	-22.34	Booth (2014)	Sm. Herbivore	NA
199802-9091 Deer	deer	3.8	-22.9	This study	Bear-Deer	Deer
199805-9103 Deer	deer	5.7	-22.8	This study	Bear-Deer	Deer
199806-28082 Deer	deer	7.5	-22.3	This study	Bear-Deer	Deer
204714-A73725 Deer Humerus	deer	5.7	-22.9	This study	Bear-Deer	Deer
204716-A73725.2 Deer Long Bone	deer	5.7	-21.5	This study	Bear-Deer	Deer
204718-A20921.1 Deer Skull	deer	6.4	-21	This study	Bear-Deer	Deer
204719-A28082 Deer Long Bone	deer	5	-23.2	This study	Bear-Deer	Deer
204720-A41439 Deer Long Bone	deer	5.8	-22.8	This study	Bear-Deer	Deer
DOR16.1	deer	5.44	-23.52	Booth (2014)	Bear-Deer	Deer
DOR17.1	deer	6.06	-23	Booth (2014)	Bear-Deer	Deer
DOR18.1	deer	4.9	-24.76	Booth (2014)	Bear-Deer	Deer
DOR19.1	deer	5.86	-25.31	Booth (2014)	Bear-Deer	Deer
HOL03.1	deer	6.12	-23.13	Booth (2014)	Bear-Deer	Deer
HOL15.1	deer	4.62	-19.4	Booth (2014)	Bear-Deer	Deer
HOL23.1	deer	6.35	-22.03	Booth (2014)	Bear-Deer	Deer
HOL24.1	deer	5.46	-22.31	Booth (2014)	Bear-Deer	Deer
MCK03.1	deer	6.63	-22.81	Booth (2014)	Bear-Deer	Deer
MCK04.1	deer	4.83	-22.01	Booth (2014)	Bear-Deer	Deer
MCK12.1	deer	5.08	-22.53	Booth (2014)	Bear-Deer	Deer
MCK13.1	deer	4.82	-21.78	Booth (2014)	Bear-Deer	Deer
MCK17.1	deer	4.77	-21.95	Booth (2014)	Bear-Deer	Deer
MCK19.1	deer	6.21	-21.31	Booth (2014)	Bear-Deer	Deer
MCK20.1	deer	3.92	-22.19	Booth (2014)	Bear-Deer	Deer
MCK21.1	deer	3.74	-22.77	Booth (2014)	Bear-Deer	Deer
MCK22.1	deer	4.3	-24.28	Booth (2014)	Bear-Deer	Deer
MCK23.1	deer	5.11	-22.43	Booth (2014)	Bear-Deer	Deer
MCK33.1	deer	5.75	-23.22	Booth (2014)	Bear-Deer	Deer
MCK46.1	deer	6.49	-21.91	Booth (2014)	Bear-Deer	Deer
BrB-010	deer	4.75	-23.46	Morris (2015)	Bear-Deer	Deer
BrB-011	deer	4.88	-23.63	Morris (2015)	Bear-Deer	Deer
BrB-012	deer	4.35	-21.6	Morris (2015)	Bear-Deer	Deer
BrB-013	deer	4.99	-23.6	Morris (2015)	Bear-Deer	Deer
Bog-054	deer	5.03	-23.02	Morris (2015)	Bear-Deer	Deer
Clv-015	deer	6.12	-22.05	Morris (2015)	Bear-Deer	Deer
Clv-016	deer	5.68	-22.38	Morris (2015)	Bear-Deer	Deer
Clv-017	deer	8.16	-21.19	Morris (2015)	Bear-Deer	Deer
Clv-019	deer	5.13	-22.65	Morris (2015)	Bear-Deer	Deer
Cra-001	deer	4.58	-23.33	Morris (2015)	Bear-Deer	Deer
Crf-002	deer	4.15	-23.45	Morris (2015)	Bear-Deer	Deer
Crf-095	deer	5.17	-21.85	Morris (2015)	Bear-Deer	Deer
Dav-001	deer	3.9	-23.92	Morris (2015)	Bear-Deer	Deer
Dav-003	deer	4.27	-23.16	Morris (2015)	Bear-Deer	Deer
Dav-004	deer	6.16	-22.01	Morris (2015)	Bear-Deer	Deer
Fon-001	deer	4.98	-22.8	Morris (2015)	Bear-Deer	Deer
Fon-009	deer	6.14	-22.79	Morris (2015)	Bear-Deer	Deer
Fon-014	deer	5.81	-22.19	Morris (2015)	Bear-Deer	Deer
Fon-019	deer	5.46	-22.79	Morris (2015)	Bear-Deer	Deer
Fon-019 mDUP	deer	5.61	-22.64	Morris (2015)	Bear-Deer	Deer
Fon-047	deer	5.12	-22.91	Morris (2015)	Bear-Deer	Deer
Fon-047 DUP	deer	2.83	-24.88	Morris (2015)	Bear-Deer	Deer
Ham-004	deer	4.98	-22.02	Morris (2015)	Bear-Deer	Deer
IWP(01)-001	deer	5.29	-23.34	Morris (2015)	Bear-Deer	Deer
IWP(01)-001 mDUP	deer	5.31	-23.38	Morris (2015)	Bear-Deer	Deer
IWP(01)-009	deer	5.68	-23.36	Morris (2015)	Bear-Deer	Deer
IWP(01)-025	deer	5.65	-24.07	Morris (2015)	Bear-Deer	Deer
IWP(01)-025 DUP	deer	5.34	-23.85	Morris (2015)	Bear-Deer	Deer
IWP(01)-036 DUP	deer	5.47	-23.64	Morris (2015)	Bear-Deer	Deer
IWP(01)-036 mDUP	deer	4.96	-23.68	Morris (2015)	Bear-Deer	Deer
IWP(03)-23	deer	4.85	-23.49	Morris (2015)	Bear-Deer	Deer
IWP(09)-002	deer	4.92	-23.84	Morris (2015)	Bear-Deer	Deer
IWP(09)-047	deer	4.78	-22.95	Morris (2015)	Bear-Deer	Deer
IWP(09)-047 DUP	deer	4.8	-23.32	Morris (2015)	Bear-Deer	Deer
IWP(09)-047 DUP	deer	4.91	-22.79	Morris (2015)	Bear-Deer	Deer
IWP(09)-054	deer	5.07	-23.31	Morris (2015)	Bear-Deer	Deer
IWP(09)-054 mDUP	deer	5.25	-23.54	Morris (2015)	Bear-Deer	Deer
IWP(09)-134	deer	5.19	-23.43	Morris (2015)	Bear-Deer	Deer
IWP(09)-134 mDUP	deer	5.13	-23.4	Morris (2015)	Bear-Deer	Deer
IWP(12)-003	deer	4.7	-22.54	Morris (2015)	Bear-Deer	Deer
IWP(12)-004	deer	5.35	-22.14	Morris (2015)	Bear-Deer	Deer
IWP(12)-005	deer	5.14	-22.94	Morris (2015)	Bear-Deer	Deer
Lia-006	deer	6.82	-23.82	Morris (2015)	Bear-Deer	Deer
Lia-010	deer	8.62	-20.72	Morris (2015)	Bear-Deer	Deer
Mon-004	deer	5.96	-22.48	Morris (2015)	Bear-Deer	Deer
Mon-005	deer	4.4	-21.79	Morris (2015)	Bear-Deer	Deer
Mon-006	deer	4.78	-22.66	Morris (2015)	Bear-Deer	Deer
Mon-007	deer	5.33	-23.05	Morris (2015)	Bear-Deer	Deer
Mon-008	deer	5.41	-23.1	Morris (2015)	Bear-Deer	Deer
OLG-001	deer	7	-22.12	Morris (2015)	Bear-Deer	Deer
OLG-002	deer	6.07	-21.7	Morris (2015)	Bear-Deer	Deer
OLG-013	deer	5.08	-23.22	Morris (2015)	Bear-Deer	Deer
Pip(1)-103	deer	3.73	-22.06	Morris (2015)	Bear-Deer	Deer
Pip(1)-157	deer	4.54	-22.43	Morris (2015)	Bear-Deer	Deer
Por-009	deer	6.12	-22.09	Morris (2015)	Bear-Deer	Deer
Por-017	deer	5.01	-22.13	Morris (2015)	Bear-Deer	Deer
Por-017 mDUP	deer	5.04	-21.99	Morris (2015)	Bear-Deer	Deer
Pri-008	deer	4.95	-23.05	Morris (2015)	Bear-Deer	Deer
Pri-017	deer	4.91	-22.35	Morris (2015)	Bear-Deer	Deer
Pri-017 DUP	deer	5.85	-20.24	Morris (2015)	Bear-Deer	Deer
Pri-019	deer	4.41	-22.54	Morris (2015)	Bear-Deer	Deer
Pri-019 DUP	deer	2.99	-22.46	Morris (2015)	Bear-Deer	Deer
Rif-007	deer	8.23	-21.25	Morris (2015)	Bear-Deer	Deer
Rif-007 mDUP	deer	8.05	-21.32	Morris (2015)	Bear-Deer	Deer
Rif-077	deer	6.8	-22.65	Morris (2015)	Bear-Deer	Deer
Sil-019	deer	5.54	-22.65	Morris (2015)	Bear-Deer	Deer
Sil-019 DUP	deer	5.48	-23.25	Morris (2015)	Bear-Deer	Deer
Sil-026	deer	6.09	-23.81	Morris (2015)	Bear-Deer	Deer
Sil-026 DUP	deer	6.17	-23.95	Morris (2015)	Bear-Deer	Deer
Sla-017	deer	5.82	-24.18	Morris (2015)	Bear-Deer	Deer
Tho-002	deer	5.73	-22.07	Morris (2015)	Bear-Deer	Deer
Tho-012	deer	5.75	-22.08	Morris (2015)	Bear-Deer	Deer
Tho-012 mDUP	deer	5.87	-22	Morris (2015)	Bear-Deer	Deer
Tho-018	deer	5.69	-22.07	Morris (2015)	Bear-Deer	Deer
Van-001	deer	5.52	-23	Morris (2015)	Bear-Deer	Deer
Van-001 mDUP	deer	5.82	-23.03	Morris (2015)	Bear-Deer	Deer
Van-003	deer	4.49	-21.82	Morris (2015)	Bear-Deer	Deer
Van003 mDUP	deer	4.47	-21.82	Morris (2015)	Bear-Deer	Deer
Van-018	deer	6.33	-21.45	Morris (2015)	Bear-Deer	Deer
Van-019	deer	5.56	-22.2	Morris (2015)	Bear-Deer	Deer
Van-020	deer	5.35	-23.84	Morris (2015)	Bear-Deer	Deer
Van-022	deer	4.92	-24.06	Morris (2015)	Bear-Deer	Deer
Van-108	deer	5.45	-23.1	Morris (2015)	Bear-Deer	Deer
Wal-003	deer	4.18	-23.79	Morris (2015)	Bear-Deer	Deer
Wal-005	deer	4.29	-23.29	Morris (2015)	Bear-Deer	Deer
Wal-008	deer	6.11	-23.71	Morris (2015)	Bear-Deer	Deer
Wal-009	deer	5.86	-24.32	Morris (2015)	Bear-Deer	Deer
Wal-010	deer	5.54	-23.65	Morris (2015)	Bear-Deer	Deer
Wal-011	deer	4.77	-22.56	Morris (2015)	Bear-Deer	Deer
Wal-013	deer	4.49	-23.54	Morris (2015)	Bear-Deer	Deer
Wal-014	deer	5.61	-24.06	Morris (2015)	Bear-Deer	Deer
Wal-014	deer	4.26	-23.56	Morris (2015)	Bear-Deer	Deer
Wal-016	deer	4.26	-23.84	Morris (2015)	Bear-Deer	Deer
Wal-018	deer	5.08	-22.37	Morris (2015)	Bear-Deer	Deer
Wal-021	deer	5.35	-24.66	Morris (2015)	Bear-Deer	Deer
Wal-036	deer	6.13	-22.4	Morris (2015)	Bear-Deer	Deer
Wal-037	deer	4.76	-23.36	Morris (2015)	Bear-Deer	Deer
Wal-038	deer	5.54	-21.91	Morris (2015)	Bear-Deer	Deer
Win-157	deer	8.17	-21.19	Morris (2015)	Bear-Deer	Deer
Win-159	deer	7.29	-21.93	Morris (2015)	Bear-Deer	Deer
BrB-02	deer	5.5	-20.89	Morris (2015)	Bear-Deer	Deer
BrB-03	deer	5.28	-20.68	Morris (2015)	Bear-Deer	Deer
Clv-033 +	deer	6.25	-20.77	Morris (2015)	Bear-Deer	Deer
Crf-043~	deer	6.04	-20.61	Morris (2015)	Bear-Deer	Deer
Crf-044~	deer	5.77	-20.16	Morris (2015)	Bear-Deer	Deer
Crf-045~	deer	6.74	-17.75	Morris (2015)	Bear-Deer	Deer
Crf-046~	deer	6.6	-18.53	Morris (2015)	Bear-Deer	Deer
Crf-047~	deer	7.24	-17.44	Morris (2015)	Bear-Deer	Deer
Crf-048~	deer	6.56	-18.78	Morris (2015)	Bear-Deer	Deer
Crf-051~	deer	6.17	-20.92	Morris (2015)	Bear-Deer	Deer
Fon-020	deer	6.31	-21.59	Morris (2015)	Bear-Deer	Deer
Fon-033	deer	6.9	-21.01	Morris (2015)	Bear-Deer	Deer
Fon-104	deer	5.39	-21.29	Morris (2015)	Bear-Deer	Deer
Ham-05	deer	8.17	-9.93	Morris (2015)	Bear-Deer	Deer
Ham-06	deer	6.25	-19.8	Morris (2015)	Bear-Deer	Deer
Ham-07	deer	6.13	-20.64	Morris (2015)	Bear-Deer	Deer
Ham-08	deer	6.75	-17.08	Morris (2015)	Bear-Deer	Deer
Ham-09~	deer	6.39	-19.59	Morris (2015)	Bear-Deer	Deer
Ham-10~	deer	4.88	-22.83	Morris (2015)	Bear-Deer	Deer
Ham-11~	deer	5.55	-19.13	Morris (2015)	Bear-Deer	Deer
IWP(01)-30	deer	6.75	-22.37	Morris (2015)	Bear-Deer	Deer
IWP(01)-30 DUP	deer	6.76	-22.31	Morris (2015)	Bear-Deer	Deer
IWP(03)-02	deer	6.76	-21.88	Morris (2015)	Bear-Deer	Deer
IWP(03)-06	deer	6.58	-21.45	Morris (2015)	Bear-Deer	Deer
IWP(03)-07	deer	5.79	-23.48	Morris (2015)	Bear-Deer	Deer
IWP(03)-08	deer	5.47	-23.18	Morris (2015)	Bear-Deer	Deer
IWP(03)-15	deer	6.14	-21.85	Morris (2015)	Bear-Deer	Deer
IWP(09)-009	deer	5.67	-21.49	Morris (2015)	Bear-Deer	Deer
IWP(09)-012	deer	5.75	-23.56	Morris (2015)	Bear-Deer	Deer
IWP(09)-012 DUP	deer	6.6	-23.28	Morris (2015)	Bear-Deer	Deer
IWP(09)-032	deer	6.78	-22.07	Morris (2015)	Bear-Deer	Deer
IWP(09)-048	deer	4.72	-20.21	Morris (2015)	Bear-Deer	Deer
IWP(09)-079	deer	6.67	-23.24	Morris (2015)	Bear-Deer	Deer
IWP(09)-083	deer	5.96	-23.67	Morris (2015)	Bear-Deer	Deer
IWP(09)-083 mDUP	deer	6.29	-23.75	Morris (2015)	Bear-Deer	Deer
IWP(09)-088	deer	8.49	-22.45	Morris (2015)	Bear-Deer	Deer
IWP(09)-119	deer	5.71	-23.17	Morris (2015)	Bear-Deer	Deer
IWP(09)-122	deer	7.64	-21.3	Morris (2015)	Bear-Deer	Deer
Pip(1)-010^	deer	6.18	-20.52	Morris (2015)	Bear-Deer	Deer
Pip(1)-023 +	deer	6.39	-20.76	Morris (2015)	Bear-Deer	Deer
Pip(1)-024 +	deer	6.03	-21.05	Morris (2015)	Bear-Deer	Deer
Pip(1)-024 mDUP	deer	6.15	-20.83	Morris (2015)	Bear-Deer	Deer
Pip(1)-024 mDUP DUP	deer	5.21	-20.77	Morris (2015)	Bear-Deer	Deer
Pip(1)-025	deer	6.03	-21.52	Morris (2015)	Bear-Deer	Deer
Pip(1)-048	deer	6.84	-19.88	Morris (2015)	Bear-Deer	Deer
Pip(1)-075	deer	8.49	-20.62	Morris (2015)	Bear-Deer	Deer
Pip(1)-179	deer	5.97	-20.4	Morris (2015)	Bear-Deer	Deer
Pip(1)-184	deer	5.44	-22.5	Morris (2015)	Bear-Deer	Deer
Pip(2)-070	deer	6.86	-20.07	Morris (2015)	Bear-Deer	Deer
Pri-007	deer	5.24	-18.33	Morris (2015)	Bear-Deer	Deer
Rif-062	deer	7.12	-20.63	Morris (2015)	Bear-Deer	Deer
Rif-080	deer	6.81	-22.34	Morris (2015)	Bear-Deer	Deer
Rif-092	deer	6.78	-19.8	Morris (2015)	Bear-Deer	Deer
Rif-092 mDUP	deer	6.72	-19.74	Morris (2015)	Bear-Deer	Deer
Rif-107	deer	5.18	-22.96	Morris (2015)	Bear-Deer	Deer
Rif-107 DUP	deer	5.05	-23.07	Morris (2015)	Bear-Deer	Deer
Tho-035	deer	5.03	-22.36	Morris (2015)	Bear-Deer	Deer
Tho-046	deer	5.86	-22.31	Morris (2015)	Bear-Deer	Deer
Tho-054	deer	4	-21.78	Morris (2015)	Bear-Deer	Deer
Tho-054 DUP	deer	4.81	-21.8	Morris (2015)	Bear-Deer	Deer
Tho-058	deer	4.87	-22.22	Morris (2015)	Bear-Deer	Deer
Tho-065	deer	6.6	-22.16	Morris (2015)	Bear-Deer	Deer
Van-011	deer	5.56	-21.33	Morris (2015)	Bear-Deer	Deer
Van-012	deer	6.76	-21.32	Morris (2015)	Bear-Deer	Deer
Van-017	deer	6.31	-20.93	Morris (2015)	Bear-Deer	Deer
Wal-050	deer	5.46	-20.19	Morris (2015)	Bear-Deer	Deer
Wal-050 mDUP	deer	5.61	-20.2	Morris (2015)	Bear-Deer	Deer
Wal-051	deer	5.63	-21.95	Morris (2015)	Bear-Deer	Deer
Win-047	deer	6.92	-19.55	Morris (2015)	Bear-Deer	Deer
Win-047 DUP	deer	6.85	-19.58	Morris (2015)	Bear-Deer	Deer
Win-221	deer	6.11	-19.02	Morris (2015)	Bear-Deer	Deer
199798-9114 Dog	dog	8.9	-14.3	This study	Jefferson County Dog	Jefferson County Dog
199799-41436.1 Dog	dog	9.5	-11.5	This study	Jefferson County Dog	Jefferson County Dog
199800-42163 Dog	dog	9.8	-10.7	This study	Jefferson County Dog	Jefferson County Dog
199801-9091.2 Dog	dog	10	-13.2	This study	Jefferson County Dog	Jefferson County Dog
199803-28082.1 Dog	dog	9.3	-12.1	This study	Jefferson County Dog	Jefferson County Dog
199804-70908.1 Dog	dog	9.9	-9.7	This study	Jefferson County Dog	Jefferson County Dog
199807-9103.1 Dog	dog	9	-14.7	This study	Jefferson County Dog	Jefferson County Dog
204715-A73725.1 Dog Radisus	dog	10.6	-12.1	This study	Jefferson County Dog	Jefferson County Dog
204717-A73725.3 Dog Ulna	dog	10.9	-14.5	This study	Jefferson County Dog	Jefferson County Dog
204721-A41925.118 Dog Ulna	dog	8.9	-12.6	This study	Jefferson County Dog	Jefferson County Dog
PRY10.1	dog	9.97	-12.6	Booth (2014)	NA	NA
PRY14.1	dog	10.26	-9.72	Booth (2014)	NA	NA
HOL11.1	dog	8.81	-11.24	Booth (2014)	NA	NA
HOL20.1	dog	9.72	-13.28	Booth (2014)	NA	NA
HOL30.1	dog	11.94	-15.79	Booth (2014)	NA	NA
WIA05.1	dog	9.37	-11.75	Booth (2014)	NA	NA
PIP01.1	dog	9.1	-12.54	Booth (2014)	NA	NA
PIP02.1	dog	9.74	-9.95	Booth (2014)	NA	NA
PIP03.1	dog	9.92	-10.62	Booth (2014)	NA	NA
PIP04.1	dog	9.75	-9.3	Booth (2014)	NA	NA
CLV01.1	dog	9.78	-11.83	Booth (2014)	NA	NA
CLV02.1	dog	10.53	-11.5	Booth (2014)	NA	NA
CLV03.1	dog	9.38	-12.59	Booth (2014)	NA	NA
MCK36.1	dog	9.21	-14.25	Booth (2014)	NA	NA
CAR01.1	dog	9.63	-11.49	Booth (2014)	NA	NA
CAR15.1	dog	9.01	-13.5	Booth (2014)	NA	NA
CAR16.1	dog	8.75	-13.88	Booth (2014)	NA	NA
CAR25.1	dog	10.13	-10.94	Booth (2014)	NA	NA
CAR30.1	dog	8.82	-11.69	Booth (2014)	NA	NA
CAR37.1	dog	8.98	-12.23	Booth (2014)	NA	NA
IWP04.1	dog	12.17	-12.96	Booth (2014)	NA	NA
IWP05.1	dog	12.02	-11.12	Booth (2014)	NA	NA
IWP06.1	dog	10.97	-14.69	Booth (2014)	NA	NA
IWP07.1	dog	10.87	-14.3	Booth (2014)	NA	NA
Cra-015	groundhog	4.25	-23.3	Morris (2015)	Sm. Herbivore	NA
Fon-025	groundhog	2.53	-24.22	Morris (2015)	Sm. Herbivore	NA
Fon-049	groundhog	3.94	-19.4	Morris (2015)	Sm. Herbivore	NA
Lig-004	groundhog	2.27	-23.21	Morris (2015)	Sm. Herbivore	NA
Lig-009	groundhog	2.79	-23.05	Morris (2015)	Sm. Herbivore	NA
Lig-014	groundhog	2.67	-23.3	Morris (2015)	Sm. Herbivore	NA
Tho-007	groundhog	2.27	-23.76	Morris (2015)	Sm. Herbivore	NA
Van-044	groundhog	3.09	-25.6	Morris (2015)	Sm. Herbivore	NA
Van-056	groundhog	3.11	-23.66	Morris (2015)	Sm. Herbivore	NA
Van-069	groundhog	3.05	-25.49	Morris (2015)	Sm. Herbivore	NA
Van-072	groundhog	3.13	-26.39	Morris (2015)	Sm. Herbivore	NA
Van-080	groundhog	2.73	-25.75	Morris (2015)	Sm. Herbivore	NA
Van-093	groundhog	3.2	-25.67	Morris (2015)	Sm. Herbivore	NA
Van-095	groundhog	2.95	-26.45	Morris (2015)	Sm. Herbivore	NA
Van-113	groundhog	4.86	-22.89	Morris (2015)	Sm. Herbivore	NA
Van-119	groundhog	3.01	-25.76	Morris (2015)	Sm. Herbivore	NA
Wal-017	groundhog	2.13	-23.17	Morris (2015)	Sm. Herbivore	NA
Wal-020	groundhog	3.34	-25.05	Morris (2015)	Sm. Herbivore	NA
Lia-014	muskrat	4.71	-20.43	Morris (2015)	Sm. Herbivore	NA
Wal-025	muskrat	7.28	-23	Morris (2015)	Sm. Herbivore	NA
Wal-052	muskrat	6.79	-20.55	Morris (2015)	Sm. Herbivore	NA
Lia-007	porcupine	4.93	-19.86	Morris (2015)	Sm. Herbivore	NA
Van-102	porcupine	5.6	-21.41	Morris (2015)	Sm. Herbivore	NA
Wal-054	porcupine	4.42	-20.21	Morris (2015)	Sm. Herbivore	NA
OLG-015	rabbit	4.66	-19.74	Morris (2015)	Sm. Herbivore	NA
Pip(2)-017	rabbit	4.11	-19.49	Morris (2015)	Sm. Herbivore	NA
Tho-019	rabbit	3.44	-22.12	Morris (2015)	Sm. Herbivore	NA
Tho-023	rabbit	3.46	-22.08	Morris (2015)	Sm. Herbivore	NA
Van-068	rabbit	3.96	-27.35	Morris (2015)	Sm. Herbivore	NA
Van-118	rabbit	4.14	-23.1	Morris (2015)	Sm. Herbivore	NA
Wal-024	rabbit	4.08	-22.05	Morris (2015)	Sm. Herbivore	NA
Wal-053	rabbit	2.09	-27.08	Morris (2015)	Sm. Herbivore	NA
Fon-030	squirrel	5.54	-18.53	Morris (2015)	Sm. Herbivore	NA
Fon-064	squirrel	4.64	-20.45	Morris (2015)	Sm. Herbivore	NA
Fon-091	squirrel	5.04	-19.83	Morris (2015)	Sm. Herbivore	NA
Fon-113	squirrel	5.15	-20.02	Morris (2015)	Sm. Herbivore	NA
Sla-032	squirrel	4.34	-19.38	Morris (2015)	Sm. Herbivore	NA
Tho-005	squirrel	5.03	-19.2	Morris (2015)	Sm. Herbivore	NA
Van-041	squirrel	4.52	-20.42	Morris (2015)	Sm. Herbivore	NA
Van-042	squirrel	4.09	-20.28	Morris (2015)	Sm. Herbivore	NA
Van-052	squirrel	6.66	-18.5	Morris (2015)	Sm. Herbivore	NA
Van-085	squirrel	4.97	-19.49	Morris (2015)	Sm. Herbivore	NA
Van-090	squirrel	6.39	-19.76	Morris (2015)	Sm. Herbivore	NA
Van-091	squirrel	4.86	-19.6	Morris (2015)	Sm. Herbivore	NA
Wal-048	squirrel	4.54	-19.32	Morris (2015)	Sm. Herbivore	NA
Wal-049	squirrel	3.84	-19.47	Morris (2015)	Sm. Herbivore	NA
BrB-02	turkey	5.5	-20.89	Morris et al (2016)	Turkey	NA
BrB-03	turkey	5.28	-20.68	Morris et al (2016)	Turkey	NA
Clv-033 +	turkey	6.25	-20.77	Morris et al (2016)	Turkey	NA
Crf-043~	turkey	6.04	-20.61	Morris et al (2016)	Turkey	NA
Crf-044~	turkey	5.77	-20.16	Morris et al (2016)	Turkey	NA
Crf-045~	turkey	6.74	-17.75	Morris et al (2016)	Turkey	NA
Crf-046~	turkey	6.6	-18.53	Morris et al (2016)	Turkey	NA
Crf-047~	turkey	7.24	-17.44	Morris et al (2016)	Turkey	NA
Crf-048~	turkey	6.56	-18.78	Morris et al (2016)	Turkey	NA
Crf-051~	turkey	6.17	-20.92	Morris et al (2016)	Turkey	NA
Fon-020	turkey	6.31	-21.59	Morris et al (2016)	Turkey	NA
Fon-033	turkey	6.9	-21.01	Morris et al (2016)	Turkey	NA
Fon-104	turkey	5.39	-21.29	Morris et al (2016)	Turkey	NA
Ham-05	turkey	8.17	-9.93	Morris et al (2016)	Turkey	NA
Ham-06	turkey	6.25	-19.8	Morris et al (2016)	Turkey	NA
Ham-07	turkey	6.13	-20.64	Morris et al (2016)	Turkey	NA
Ham-08	turkey	6.75	-17.08	Morris et al (2016)	Turkey	NA
Ham-09~	turkey	6.39	-19.59	Morris et al (2016)	Turkey	NA
Ham-10~	turkey	4.88	-22.83	Morris et al (2016)	Turkey	NA
Ham-11~	turkey	5.55	-19.13	Morris et al (2016)	Turkey	NA
IWP(01)-30	turkey	6.75	-22.37	Morris et al (2016)	Turkey	NA
IWP(03)-02	turkey	6.76	-21.88	Morris et al (2016)	Turkey	NA
IWP(03)-06	turkey	6.58	-21.45	Morris et al (2016)	Turkey	NA
IWP(03)-07	turkey	5.79	-23.48	Morris et al (2016)	Turkey	NA
IWP(03)-08	turkey	5.47	-23.18	Morris et al (2016)	Turkey	NA
IWP(03)-15	turkey	6.14	-21.85	Morris et al (2016)	Turkey	NA
IWP(09)-009	turkey	5.67	-21.49	Morris et al (2016)	Turkey	NA
IWP(09)-012	turkey	5.75	-23.56	Morris et al (2016)	Turkey	NA
IWP(09)-048	turkey	4.72	-20.21	Morris et al (2016)	Turkey	NA
IWP(09)-079	turkey	6.67	-23.24	Morris et al (2016)	Turkey	NA
IWP(09)-083	turkey	5.96	-23.67	Morris et al (2016)	Turkey	NA
IWP(09)-032	turkey	6.78	-22.07	Morris et al (2016)	Turkey	NA
IWP(09)-088	turkey	8.49	-22.45	Morris et al (2016)	Turkey	NA
IWP(09)-119	turkey	5.71	-23.17	Morris et al (2016)	Turkey	NA
IWP(09)-122	turkey	7.64	-21.3	Morris et al (2016)	Turkey	NA
Pip(1)-010^	turkey	6.18	-20.52	Morris et al (2016)	Turkey	NA
Pip(1)-023 +	turkey	6.39	-20.76	Morris et al (2016)	Turkey	NA
Pip(1)-024 +	turkey	6.03	-21.05	Morris et al (2016)	Turkey	NA
Pip(1)-025	turkey	6.03	-21.52	Morris et al (2016)	Turkey	NA
Pip(1)-048	turkey	6.84	-19.88	Morris et al (2016)	Turkey	NA
Pip(1)-075	turkey	8.49	-20.62	Morris et al (2016)	Turkey	NA
Pip(1)-179	turkey	5.97	-20.4	Morris et al (2016)	Turkey	NA
Pip(1)-184	turkey	5.44	-22.5	Morris et al (2016)	Turkey	NA
Pip(2)-070	turkey	6.86	-20.07	Morris et al (2016)	Turkey	NA
Pri-007	turkey	5.24	-18.33	Morris et al (2016)	Turkey	NA
Rif-062	turkey	7.12	-20.63	Morris et al (2016)	Turkey	NA
Rif-080	turkey	6.81	-22.34	Morris et al (2016)	Turkey	NA
Rif-092	turkey	6.78	-19.8	Morris et al (2016)	Turkey	NA
Rif-107	turkey	5.18	-22.96	Morris et al (2016)	Turkey	NA
Tho-035	turkey	0.03	-22.36	Morris et al (2016)	Turkey	NA
Tho-046	turkey	5.86	-22.31	Morris et al (2016)	Turkey	NA
Tho-054	turkey	4	-21.78	Morris et al (2016)	Turkey	NA
Tho-058	turkey	4.87	-22.22	Morris et al (2016)	Turkey	NA
Tho-065	turkey	6.6	-22.16	Morris et al (2016)	Turkey	NA
Van-011	turkey	5.56	-21.33	Morris et al (2016)	Turkey	NA
Van-012	turkey	6.76	-21.32	Morris et al (2016)	Turkey	NA
Van-017	turkey	6.31	-20.93	Morris et al (2016)	Turkey	NA
Wal-050	turkey	5.46	-20.19	Morris et al (2016)	Turkey	NA
Wal-051	turkey	5.63	-21.95	Morris et al (2016)	Turkey	NA
Win-047	turkey	6.92	-19.55	Morris et al (2016)	Turkey	NA
Win-221	turkey	6.11	-19.02	Morris et al (2016)	Turkey	NA
Anguilla rostrata (American eel)	Catadromous Fish	7.8	-15.2	Pfeiffer et al. (2016)	Medium N Fish	Fish
Anguilla rostrata (American eel)	Catadromous Fish	10.2	-23.5	Pfeiffer et al. (2016)	Medium N Fish	Fish
Anguilla rostrata (American eel)	Catadromous Fish	8.6	-14.6	Pfeiffer et al. (2016)	Medium N Fish	Fish
Anguilla rostrata (American eel)	Catadromous Fish	9.2	-17.2	Pfeiffer et al. (2016)	Medium N Fish	Fish
Anguilla rostrata (American eel)	Catadromous Fish	9.8	-25.8	Pfeiffer et al. (2016)	Medium N Fish	Fish
Anguilla rostrata (American eel)	Catadromous Fish	6.4	-22.5	Pfeiffer et al. (2016)	Medium N Fish	Fish
Anguilla rostrata (American eel)	Catadromous Fish	8.3	-15.9	Pfeiffer et al. (2016)	Medium N Fish	Fish
Anguilla rostrata (American eel)	Catadromous Fish	9.2	-17.1	Pfeiffer et al. (2016)	Medium N Fish	Fish
Anguilla rostrata (American eel)	Catadromous Fish	10.5	-16.9	Pfeiffer et al. (2016)	Medium N Fish	Fish
Anguilla rostrata (American eel)	Catadromous Fish	10.5	-16.9	Pfeiffer et al. (2016)	Medium N Fish	Fish
Anguilla rostrata (American eel)	Catadromous Fish	8.1	-16.2	Pfeiffer et al. (2016)	Medium N Fish	Fish
Salmonidae (2)	Salmonidae	10.1	-19.4	Pfeiffer et al. (2016)	High N Fish	Fish
Salmo salar (Atlantic salmon)	Salmonidae	10.4	-19.7	Pfeiffer et al. (2016)	High N Fish	Fish
Salmo salar (Atlantic salmon)	Salmonidae	10.7	-19.2	Pfeiffer et al. (2016)	High N Fish	Fish
Salmo salar (Atlantic salmon)	Salmonidae	10.2	-19.6	Pfeiffer et al. (2016)	High N Fish	Fish
Salmo salar (Atlantic salmon)	Salmonidae	9.6	-19.1	Pfeiffer et al. (2016)	High N Fish	Fish
Salmo salar (Atlantic salmon)	Salmonidae	10.7	-19.6	Pfeiffer et al. (2016)	High N Fish	Fish
Salmo salar (Atlantic salmon)	Salmonidae	9.9	-19.3	Pfeiffer et al. (2016)	High N Fish	Fish
Salmo salar (Atlantic salmon)	Salmonidae	10.1	-19.3	Pfeiffer et al. (2016)	High N Fish	Fish
Salvelinus namaycush (Lake trout)	Salmonidae	9.7	-19.5	Pfeiffer et al. (2016)	High N Fish	Fish
Salvelinus namaycush (Lake trout)	Salmonidae	12.1	-20.7	Pfeiffer et al. (2016)	High N Fish	Fish
Salvelinus namaycush (Lake trout)	Salmonidae	11	-20.3	Pfeiffer et al. (2016)	High N Fish	Fish
Salvelinus namaycush (Lake trout)	Salmonidae	11.8	-21	Pfeiffer et al. (2016)	High N Fish	Fish
Coregonus clupeaformis (Lake whitefish)	Salmonidae	8.8	-20.6	Pfeiffer et al. (2016)	High N Fish	Fish
Coregonus clupeaformis (Lake whitefish)	Salmonidae	8.3	-21.7	Pfeiffer et al. (2016)	High N Fish	Fish
Coregonus clupeaformis (Lake whitefish)	Salmonidae	8.8	-21.3	Pfeiffer et al. (2016)	High N Fish	Fish
Coregonus clupeaformis (Lake whitefish)	Salmonidae	7.6	-20.9	Pfeiffer et al. (2016)	High N Fish	Fish
9350	Salmonidae	10.06	-19.89	Guiry et al. (2016)	High N Fish	Fish
9351	Salmonidae	10.23	-19.67	Guiry et al. (2016)	High N Fish	Fish
9352	Salmonidae	10.44	-19.73	Guiry et al. (2016)	High N Fish	Fish
9353	Salmonidae	9.97	-20.28	Guiry et al. (2016)	High N Fish	Fish
9354	Salmonidae	9.59	-20.65	Guiry et al. (2016)	High N Fish	Fish
9354	Salmonidae	9.7	-20.71	Guiry et al. (2016)	High N Fish	Fish
9355	Salmonidae	10.42	-20.1	Guiry et al. (2016)	High N Fish	Fish
9356	Salmonidae	10.79	-20.28	Guiry et al. (2016)	High N Fish	Fish
9357	Salmonidae	11.01	-20.35	Guiry et al. (2016)	High N Fish	Fish
9359	Salmonidae	10.18	-20	Guiry et al. (2016)	High N Fish	Fish
9361	Salmonidae	10.31	-20.49	Guiry et al. (2016)	High N Fish	Fish
9364	Salmonidae	10.49	-19.64	Guiry et al. (2016)	High N Fish	Fish
10254	Salmonidae	10.03	-22.12	Guiry et al. (2016)	High N Fish	Fish
10255	Salmonidae	9.9	-22.2	Guiry et al. (2016)	High N Fish	Fish
10256	Salmonidae	10.28	-22.68	Guiry et al. (2016)	High N Fish	Fish
10257	Salmonidae	10.9	-22.56	Guiry et al. (2016)	High N Fish	Fish
10258	Salmonidae	13.72	-15.11	Guiry et al. (2016)	High N Fish	Fish
10259	Salmonidae	11.77	-15.38	Guiry et al. (2016)	High N Fish	Fish
10260	Salmonidae	10.53	-15.16	Guiry et al. (2016)	High N Fish	Fish
10261	Salmonidae	10.72	-21.9	Guiry et al. (2016)	High N Fish	Fish
10262	Salmonidae	10.33	-22.1	Guiry et al. (2016)	High N Fish	Fish
10642	Salmonidae	13.25	-18.85	Guiry et al. (2016)	High N Fish	Fish
10643	Salmonidae	13.07	-19.91	Guiry et al. (2016)	High N Fish	Fish
10649	Salmonidae	10.28	-19.62	Guiry et al. (2016)	High N Fish	Fish
10650	Salmonidae	10.3	-19.61	Guiry et al. (2016)	High N Fish	Fish
10651	Salmonidae	10	-20.31	Guiry et al. (2016)	High N Fish	Fish
10652	Salmonidae	10.46	-20.73	Guiry et al. (2016)	High N Fish	Fish
10653	Salmonidae	10.19	-19.67	Guiry et al. (2016)	High N Fish	Fish
10654	Salmonidae	10.12	-20.1	Guiry et al. (2016)	High N Fish	Fish
10655	Salmonidae	10.19	-20.32	Guiry et al. (2016)	High N Fish	Fish
10656	Salmonidae	10.2	-20.34	Guiry et al. (2016)	High N Fish	Fish
10657	Salmonidae	10.15	-19.83	Guiry et al. (2016)	High N Fish	Fish
10658	Salmonidae	12.9	-19.44	Guiry et al. (2016)	High N Fish	Fish
10659	Salmonidae	14.75	-18.92	Guiry et al. (2016)	High N Fish	Fish
10660	Salmonidae	12.91	-19.42	Guiry et al. (2016)	High N Fish	Fish
10661	Salmonidae	12.92	-18.73	Guiry et al. (2016)	High N Fish	Fish
10664	Salmonidae	10.53	-20.02	Guiry et al. (2016)	High N Fish	Fish
10665	Salmonidae	10.18	-20.15	Guiry et al. (2016)	High N Fish	Fish
10666	Salmonidae	9.74	-20.22	Guiry et al. (2016)	High N Fish	Fish
10667	Salmonidae	10.32	-20.01	Guiry et al. (2016)	High N Fish	Fish
10668	Salmonidae	10.39	-19.96	Guiry et al. (2016)	High N Fish	Fish
10669	Salmonidae	10.06	-20.05	Guiry et al. (2016)	High N Fish	Fish
10670	Salmonidae	10.72	-20.13	Guiry et al. (2016)	High N Fish	Fish
10671	Salmonidae	10.83	-19.92	Guiry et al. (2016)	High N Fish	Fish
10672	Salmonidae	9.79	-20.84	Guiry et al. (2016)	High N Fish	Fish
10673	Salmonidae	10.77	-20.1	Guiry et al. (2016)	High N Fish	Fish
10674	Salmonidae	10.76	-19.63	Guiry et al. (2016)	High N Fish	Fish
10675	Salmonidae	10.36	-19.84	Guiry et al. (2016)	High N Fish	Fish
10676	Salmonidae	10.1	-19.77	Guiry et al. (2016)	High N Fish	Fish
10677	Salmonidae	10.12	-20.9	Guiry et al. (2016)	High N Fish	Fish
10678	Salmonidae	10.23	-19.63	Guiry et al. (2016)	High N Fish	Fish
10679	Salmonidae	10.56	-19.84	Guiry et al. (2016)	High N Fish	Fish
10680	Salmonidae	10.55	-19.36	Guiry et al. (2016)	High N Fish	Fish
10681	Salmonidae	10.5	-19.83	Guiry et al. (2016)	High N Fish	Fish
10682	Salmonidae	10.02	-19.71	Guiry et al. (2016)	High N Fish	Fish
10683	Salmonidae	10.36	-20.1	Guiry et al. (2016)	High N Fish	Fish
10684	Salmonidae	10.08	-19.95	Guiry et al. (2016)	High N Fish	Fish
10685	Salmonidae	10.36	-19.66	Guiry et al. (2016)	High N Fish	Fish
10687	Salmonidae	10.23	-19.55	Guiry et al. (2016)	High N Fish	Fish
10688	Salmonidae	10.57	-20.57	Guiry et al. (2016)	High N Fish	Fish
10689	Salmonidae	10.05	-20.13	Guiry et al. (2016)	High N Fish	Fish
10733	Salmonidae	9.99	-14.61	Guiry et al. (2016)	High N Fish	Fish
11703	Salmonidae	9.94	-15.26	Guiry et al. (2016)	High N Fish	Fish
11704	Salmonidae	9.84	-15.87	Guiry et al. (2016)	High N Fish	Fish
11705	Salmonidae	9.96	-16.63	Guiry et al. (2016)	High N Fish	Fish
11706	Salmonidae	9.92	-16.6	Guiry et al. (2016)	High N Fish	Fish
11707	Salmonidae	9.81	-15.96	Guiry et al. (2016)	High N Fish	Fish
10538-1	Salmonidae	11.45	-15.7	Guiry et al. (2016)	High N Fish	Fish
10538-2	Salmonidae	11.47	-15.53	Guiry et al. (2016)	High N Fish	Fish
10539-1	Salmonidae	11.5	-15.75	Guiry et al. (2016)	High N Fish	Fish
10539-2	Salmonidae	11.52	-15.72	Guiry et al. (2016)	High N Fish	Fish
10540-1	Salmonidae	12.53	-20.06	Guiry et al. (2016)	High N Fish	Fish
10540-2	Salmonidae	12.55	-19.93	Guiry et al. (2016)	High N Fish	Fish
10541-1	Salmonidae	13.68	-19.55	Guiry et al. (2016)	High N Fish	Fish
10541-2	Salmonidae	12.47	-19.98	Guiry et al. (2016)	High N Fish	Fish
10542-1	Salmonidae	13.05	-19.82	Guiry et al. (2016)	High N Fish	Fish
10542-2	Salmonidae	12.54	-19.7	Guiry et al. (2016)	High N Fish	Fish
10642	Salmonidae	13.25	-18.85	Guiry et al. (2016)	High N Fish	Fish
10643	Salmonidae	13.07	-19.91	Guiry et al. (2016)	High N Fish	Fish
Coregonus clupeaformis (Lake whitefish)	Salmonidae	8.5	-21.1	Pfeiffer et al. (2016)	High N Fish	Fish
Amia calva (Bowfin)	Nominally piscivorous Fish	8	-23.4	Pfeiffer et al. (2016)	Medium N Fish	Fish
Amia calva (Bowfin)	Nominally piscivorous Fish	7.6	-23.7	Pfeiffer et al. (2016)	Medium N Fish	Fish
Ameiurus nebulosus (Brown bullhead)	Nominally piscivorous Fish	7.1	-21.1	Pfeiffer et al. (2016)	Medium N Fish	Fish
Ameiurus nebulosus (Brown bullhead)	Nominally piscivorous Fish	7.2	-23	Pfeiffer et al. (2016)	Medium N Fish	Fish
Ameiurus nebulosus (Brown bullhead)	Nominally piscivorous Fish	5.8	-18.5	Pfeiffer et al. (2016)	Medium N Fish	Fish
Ameiurus nebulosus (Brown bullhead)	Nominally piscivorous Fish	7	-19.9	Pfeiffer et al. (2016)	Medium N Fish	Fish
Ameiurus nebulosus (Brown bullhead)	Nominally piscivorous Fish	6.3	-20.8	Pfeiffer et al. (2016)	Medium N Fish	Fish
Ameiurus nebulosus (Brown bullhead)	Nominally piscivorous Fish	5.6	-18.1	Pfeiffer et al. (2016)	Medium N Fish	Fish
Esox americanus (Grass pickerel)	Nominally piscivorous Fish	7.5	-23.6	Pfeiffer et al. (2016)	Medium N Fish	Fish
Esox americanus (Grass pickerel)	Nominally piscivorous Fish	7.8	-22.9	Pfeiffer et al. (2016)	Medium N Fish	Fish
Esox lucius (Northern pike)	Nominally piscivorous Fish	8.8	-20.8	Pfeiffer et al. (2016)	Medium N Fish	Fish
Esox lucius (Northern pike)	Nominally piscivorous Fish	9.4	-18.2	Pfeiffer et al. (2016)	Medium N Fish	Fish
Esox lucius (Northern pike)	Nominally piscivorous Fish	8.6	-20.6	Pfeiffer et al. (2016)	Medium N Fish	Fish
Esox lucius (Northern pike)	Nominally piscivorous Fish	9.3	-18.3	Pfeiffer et al. (2016)	Medium N Fish	Fish
Esox lucius (Northern pike)	Nominally piscivorous Fish	9.8	-18.7	Pfeiffer et al. (2016)	Medium N Fish	Fish
Micropterus dolomieu (Smallmouth bass)	Nominally piscivorous Fish	8.9	-17.3	Pfeiffer et al. (2016)	Medium N Fish	Fish
Micropterus dolomieu (Smallmouth bass)	Nominally piscivorous Fish	9.1	-17.6	Pfeiffer et al. (2016)	Medium N Fish	Fish
Micropterus salmoides (Largemouth bass)	Nominally piscivorous Fish	8.5	-18.8	Pfeiffer et al. (2016)	Medium N Fish	Fish
Micropterus salmoides (Largemouth bass)	Nominally piscivorous Fish	8	-20	Pfeiffer et al. (2016)	Medium N Fish	Fish
Micropterus salmoides (Largemouth bass)	Nominally piscivorous Fish	8.4	-19.2	Pfeiffer et al. (2016)	Medium N Fish	Fish
Micropterus salmoides (Largemouth bass)	Nominally piscivorous Fish	7.2	-23.1	Pfeiffer et al. (2016)	Medium N Fish	Fish
Micropterus salmoides (Largemouth bass)	Nominally piscivorous Fish	7.9	-18.9	Pfeiffer et al. (2016)	Medium N Fish	Fish
Perca flavescens (Yellow perch)	Nominally piscivorous Fish	10.2	-19	Pfeiffer et al. (2016)	Medium N Fish	Fish
Perca flavescens (Yellow perch)	Nominally piscivorous Fish	10.2	-21.4	Pfeiffer et al. (2016)	Medium N Fish	Fish
Perca flavescens (Yellow perch)	Nominally piscivorous Fish	9.9	-17.8	Pfeiffer et al. (2016)	Medium N Fish	Fish
Perca flavescens (Yellow perch)	Nominally piscivorous Fish	8.8	-19	Pfeiffer et al. (2016)	Medium N Fish	Fish
Perca flavescens (Yellow perch)	Nominally piscivorous Fish	8.6	-24.1	Pfeiffer et al. (2016)	Medium N Fish	Fish
Perca flavescens (Yellow perch)	Nominally piscivorous Fish	9.3	-19	Pfeiffer et al. (2016)	Medium N Fish	Fish
Perca flavescens (Yellow perch)	Nominally piscivorous Fish	9.2	-17.4	Pfeiffer et al. (2016)	Medium N Fish	Fish
Perca flavescens (Yellow perch)	Nominally piscivorous Fish	9.3	-18.5	Pfeiffer et al. (2016)	Medium N Fish	Fish
Stizostedion sp. (Walleye or sauger)	Nominally piscivorous Fish	11.7	-17.4	Pfeiffer et al. (2016)	Medium N Fish	Fish
Sander vitreus (Walleye)	Nominally piscivorous Fish	8	-16.3	Pfeiffer et al. (2016)	Medium N Fish	Fish
Lota lota (Burbot)	Oily liver Fish	12	-21	Pfeiffer et al. (2016)	High N Fish	Fish
Lota lota (Burbot)	Oily liver Fish	12.1	-19.4	Pfeiffer et al. (2016)	High N Fish	Fish
Lota lota (Burbot)	Oily liver Fish	14	-20.2	Pfeiffer et al. (2016)	High N Fish	Fish
Lota lota (Burbot)	Oily liver Fish	11.3	-21.1	Pfeiffer et al. (2016)	High N Fish	Fish
Lota lota (Burbot)	Oily liver Fish	10.5	-16.9	Pfeiffer et al. (2016)	High N Fish	Fish
Lota lota (Burbot)	Oily liver Fish	12.7	-20.6	Pfeiffer et al. (2016)	High N Fish	Fish
Lota lota (Burbot)	Oily liver Fish	10.2	-19.4	Pfeiffer et al. (2016)	High N Fish	Fish
Lota lota (Burbot)	Oily liver Fish	12.8	-19.5	Pfeiffer et al. (2016)	High N Fish	Fish
Lota lota (Burbot)	Oily liver Fish	12	-19.7	Pfeiffer et al. (2016)	High N Fish	Fish
Catostomus sp. (Sucker)	Non-piscivorous fish	7.1	-18.8	Pfeiffer et al. (2016)	Low N Fish	Fish
Catostomus sp. (Sucker)	Non-piscivorous fish	6.6	-18.4	Pfeiffer et al. (2016)	Low N Fish	Fish
Catostomus sp. (Sucker)	Non-piscivorous fish	3.6	-23.1	Pfeiffer et al. (2016)	Low N Fish	Fish
Catostomus catostomus (Longnose sucker)	Non-piscivorous fish	5.8	-17.5	Pfeiffer et al. (2016)	Low N Fish	Fish
Catostomus commersoni (White sucker)	Non-piscivorous fish	6	-22.2	Pfeiffer et al. (2016)	Low N Fish	Fish
Catostomus commersoni (White sucker)	Non-piscivorous fish	5.4	-18.5	Pfeiffer et al. (2016)	Low N Fish	Fish
Catostomus commersoni (White sucker)	Non-piscivorous fish	5.5	-18.2	Pfeiffer et al. (2016)	Low N Fish	Fish
Catostomus commersoni (White sucker)	Non-piscivorous fish	5.1	-16.7	Pfeiffer et al. (2016)	Low N Fish	Fish
Ictalurus cf. punctatus (probable Channel catfish)	Non-piscivorous fish	8.1	-17.4	Pfeiffer et al. (2016)	Low N Fish	Fish
Ictalurus cf. punctatus (probable Channel catfish)	Non-piscivorous fish	9.1	-17.4	Pfeiffer et al. (2016)	Low N Fish	Fish
(Sunfish)	Non-piscivorous fish	9.1	-18.2	Pfeiffer et al. (2016)	Low N Fish	Fish
Ambloplites rupestris (Rock bass)	Non-piscivorous fish	8	-24.9	Pfeiffer et al. (2016)	Low N Fish	Fish
Ambloplites rupestris (Rock bass)	Non-piscivorous fish	8.3	-20.9	Pfeiffer et al. (2016)	Low N Fish	Fish
Ambloplites rupestris (Rock bass)	Non-piscivorous fish	8.6	-21.6	Pfeiffer et al. (2016)	Low N Fish	Fish
Ambloplites rupestris (Rock bass)	Non-piscivorous fish	7.8	-21.1	Pfeiffer et al. (2016)	Low N Fish	Fish
Ambloplites rupestris (Rock bass)	Non-piscivorous fish	8.7	-22.4	Pfeiffer et al. (2016)	Low N Fish	Fish
Lepomis gibbosus (Pumpkinseed)	Non-piscivorous fish	6.6	-15.8	Pfeiffer et al. (2016)	Low N Fish	Fish
Lepomis gibbosus (Pumpkinseed)	Non-piscivorous fish	7.2	-23.2	Pfeiffer et al. (2016)	Low N Fish	Fish
Lepomis gibbosus (Pumpkinseed)	Non-piscivorous fish	7.1	-17.6	Pfeiffer et al. (2016)	Low N Fish	Fish
Lepomis gibbosus (Pumpkinseed)	Non-piscivorous fish	4.4	-20.3	Pfeiffer et al. (2016)	Low N Fish	Fish
Pomoxis cf. nigromaculatus (crappy, probably Black crappy)	Non-piscivorous fish	7.9	-20.1	Pfeiffer et al. (2016)	Low N Fish	Fish
Pomoxis cf. nigromaculatus (crappy, probably Black crappy)	Non-piscivorous fish	8	-21.5	Pfeiffer et al. (2016)	Low N Fish	Fish
Aplodinotus grunniens (Freshwater drum)	Non-piscivorous fish	6.1	-11.5	Pfeiffer et al. (2016)	Low N Fish	Fish
205969-Potocki	Jefferson Co. Maize	4.93	-11.13	This Study	Maize	Maize
205971-Durham	Jefferson Co. Maize	4.23	-9.21	This Study	Maize	Maize
205972-Whitford	Jefferson Co. Maize	5.35	-8.87	This Study	Maize	Maize
205974-Sanford Corner	Jefferson Co. Maize	8.86	-9.81	This Study	Maize	Maize
204975-Sanford Corner	Jefferson Co. Maize	4.95	-9.21	This Study	Maize	Maize
205977-Morse	Jefferson Co. Maize	5.57	-8.8	This Study	Maize	Maize
37383-Morse	Jefferson Co. Maize	5.56	-10.24	This Study	Maize	Maize
205978-Durfee	Jefferson Co. Maize	4.78	-9.52	This Study	Maize	Maize
34445-Talcott	Jefferson Co. Maize	5.19	-8.8	This Study	Maize	Maize
34446-Talcott	Jefferson Co. Maize	4.36	-9.85	This Study	Maize	Maize
37382-Carlos	Jefferson Co. Maize	2.46	-9.06	This Study	Maize	Maize
37380-Pine Hills	Jefferson Co. Maize	2.16	-9.17	This Study	Maize	Maize
